# Supplementary material for: Turkey B Cell Transcriptome Profile During Turkey Hemorrhagic Enteritis Virus (THEV) Infection Highlights Upregulated Apoptosis and Breakdown Pathways That May Mediate Immunosuppression
Source: Viruses. 2025 Feb 21;17(3):299. doi: 10.3390/v17030299 (PMC11945517; doi:10.3390/v17030299)
Supplement: Supplementary file 1 [file viruses-17-00299-s001.zip]

Archive with 1 entries (1 files):
- viruses-3456941-supplementary.pdf
